# Supplementary material for: Led astray by 16S rRNA: phylogenomics reaffirms the monophyly of Methylobacterium and lack of support for Methylorubrum as a genus
Source: ISME J. 2025 Jan 21;19(1):wraf011. doi: 10.1093/ismejo/wraf011 (PMC11833323; doi:10.1093/ismejo/wraf011)
Supplement: Table_S1_wraf011 [file table_s1_wraf011.xlsx]

## Sheet: Sheet1
Table S1: list of Methylobacterium species (Leducq et al. 2022), assigned lineage and phenotypic data available for growth on various carbon compounds (references listed below). Species previously classified in Methylorubrum by Green and Ardley (2018) are indicated in bold. Legend: 1 for growth, 0 for no growth, w for weak growth, vw for very weak growth.
Species	Lineage	Methanol (a)	Methanol + La (a)	Methylamine (a)	Dichloromethane (a)	Ethanol (a)	Ethanol+La (a)	Fructose (a)	Sucrose (a)	Glucose (a)	Glycerol (a)	Glycerol +La (a)	Betaine	Citrate
Meth_brachiatum	A1	1	1	0	0	w	1	0	1	1	1	1	0 (i)	1 (q)
Meth_sp_030	A1
Meth_mesophilicum	A1	1	1	0	0	1	1	0	0	1	1	1	0 (i)	1 (q)
Meth_sp_032	A1
Meth_sp_028	A1
Meth_radiotolerans	A1	1	1	0	0	1	1	0	0	1	1	1	1 (b)	1 (i)
Meth_fujisawaense	A1	1	1	0	0	1	1	0	0	1	1	1	0 (i)	1 (o)
Meth_sp_031	A1
Meth_phyllostachyos	A1	1	1	0	0	1	1	1	1	1	1	1		0 (q)
Meth_pseudosasicola	A1	1	1	0	0	1	1	1	0	1	1	1		1 (q)
Meth_sp_029	A1
Meth_sp_024	A1
Meth_sp_026	A1
Meth_tardum	A1	0	1	0	0	1	1	0	w	1	1	1		1 (q)
Meth_longum	A1	0	vw	0	0	1	1	0	0	0	1	1		1 (q)
Meth_sp_019	A1
Meth_sp_020	A1
Meth_sp_021	A1
Meth_sp_027	A1
Meth_sp_022	A1
Meth_sp_023	A1
Meth_sp_025	A1
Meth_aerolatum	A2	1	1	0	0	1	1	1	1	1	1	1	1	1 ( r)
Meth_komagatae	A2	0	w	0	0	1	1	1	1	1	1	1	0 (i)
Meth_sp_033	A2
Meth_sp_034	A2
Meth_persicinum	A2	0	1	0	0	1	1	0	0	0	1	1	0 (i)
Meth_sp_018	A5
Meth_cerastii	A5	0	vw	0	0	w	nd	0	1	0	0	0		0 (h)
Meth_sp_012	D1
Meth_bullatum	D1	1	1	1	0	1	1	1	1	1	1	1		1 (l)
Meth_sp_016	D1
Meth_sp_015	D1
Meth_marchantiae	D1	1	1	1	0	1	1	1	1	1	1	1	0 (o)	0.5 (o)
Meth_sp_013	D1
Meth_sp_014	D1
Meth_goesingense	D2	1	1	0	0	1	1	1	1	1	1	1	0 (k)	1 (o)
Meth_sp_003	D2
Meth_sp_002	D2
Meth_sp_006	D2
Meth_sp_005	D2
Meth_sp_008	D2
Meth_sp_009	D2
Meth_sp_010	D2
Meth_adhaesivum	D3	1	1	0	0	1	1	1	0	1	1	1	0 (o)	0 (o)
Meth_gossipiicola	D3	1	1	0	0	1	1	1	1	1	w	1	1	1 (j)
Meth_sp_004	D3
Meth_sp_007	D3
Meth_sp_011	D3
Meth_sp_017	D5
Meth_gnaphalii	B3	1	1	1	0	1	1	0	0	0	1	1		0 (n)
Meth_haplocladii	B3	1	1	0	0	1	1	0	1	1	1	1		0 (s)
Meth_thuringiense	B3	1	1	0	0	1	1	0	1	0	w	w		0 (h)
Meth_sp_001	D4
Meth_durans	A3	1	1	1	0	1	1	1	1	1	1	1		1 (t)
Meth_oxalidis	A3	1	1	1	0	1	1	1	0	1	1	1		0 (p)
Meth_segetis	A3	1	1	w	0	1	1	1	1	1	1	1
Meth_planium	A3	w	1	1	0	1	1	1	1	1	1	1
Meth_soli	A3	1	1	1	0	1	1	0	0	1	1	1		0 (t)
Meth_dankookense	A4	1	1	1	0	1	1	1	1	1	1	1
Meth_symbioticum	A4
Meth_gregans	A4	1	1	0	0	1	1	1	0	1	1	1	0 (i)
Meth_hispanicum	A4	1	1	0	0	1	1	1	1	1	1	1	0 (i)
Meth_radiodurans	A4
Meth_trifolii	A6	1	1	0	0	1	1	w	0	0	1	1		0 (h)
Meth_sp_040	B1
Meth_sp_035	B1
Meth_aminovorans	B1	1	1	1	0	1	1	1	1	1	1	1	1(u)	0 (u)
Meth_sp_036	B1
Meth_sp_037	B1
Meth_extorquens	B1	1	1	1	(0/1)	1	1	0	0	0	1	1	1 (e)	0 (f)
Meth_rhodesianum	B1	1	1	1	0	1	1	1	1	1	1	1	1 (u)	0 (u)
Meth_sp_041	B1
Meth_thiocyanatum	B1	1	1	1	0	1	1	1	1	1	1	1
Meth_sp_039	B1
Meth_rhodinum	B2	1	1	1	0	1	1	1	1	1	1	1	1
Meth_sp_038	B2
Meth_suomiense	B2	1	1	1	0	1	1	1	1	1	1	1
Meth_salsuginis	B2	1	1	1	0	1	1	1	1	1	1	1	1 (d)	0 (d)
Meth_podarium	B1	1	1	1	0	1	1	1	1	1	1	1
Meth_zatmanii	B1	1	1	1	0	1	1	1	0	0	1	1	0 (u)	0 (u)
Meth_brachythecii	B3	1	1	1	0	w	w	1	0	1	1	1		0 (c, s)
Meth_organophilum	B4	1	1	1	0	1	1	1	1	1	1	1	1 (b)	0 (b)
Meth_jeotgali	A7	1	1	1	0	1	1	0	1	0	1	1	0 (o)	0 (g)
Meth_iners	D6	0	vw	0	0	w	1	0	w	0	w	1		0 (q, r)
Meth_ajmalii	C1
Meth_indicum	C1	1	1	w	0	1	1	1	1	1	1	1
Meth_currus	C1	vw	1	w	0	w	1	1	1	1	1	1		1 (v)
Meth_nonmethylotrophicum	C1	0	1	0	0	w	1	1	1	1	1	1		0 (w)
Meth_platani	C1	0	1	0	0	1	1	1	1	1	1	1		1(x)
Meth_sp_042	C1
Meth_sp_043	C1
Meth_terrae	C1	vw	w	0	0	w	1	1	1	1	1	1		1 (x)
Meth_terricola	C1	1	1	w	0	1	1	1	1	1	1	1
Meth_sp_045	C1
Meth_tarhaniae	C1	1	1	w	0	1	1	1	1	1	1	1		1 (x)
Meth_aquaticum	C1	1	1	0	0	1	1	1	1	1	1	1		1 (m)
Meth_frigidaeris	C1	w	1	0	0	w	1	1	1	1	1	1		1 (x)
Meth_variabile	C1	0	1	0	0	w	1	1	1	1	1	1		0 (v)
Meth_oryzihabitans	C6	1	1	w	0	1	1	1	1	1	1	1
Meth_crusticola	C2	vw	1	0	0	w	vw	0	0	0	w	1
Meth_nodulans	C3	1	1	0	0	1	1	0	0	1	1	1	1(y)	1 (m)
Meth_sp_044	C4
Meth_isbiliense	C5	0	w	0	0	w	1	0	0	0	1	w		1 (m)
References
a	Alessa O, Ogura Y, Fujitani Y, Takami H, Hayashi T, Sahin N, et al. Comprehensive Comparative Genomics and Phenotyping of Methylobacterium Species. Frontiers in Microbiology 2021; 12: 2852.
b	Hoppe T, Peters K, Schmidt F. Methylobacterium bullatum sp. nov., a methylotrophic bacterium isolated from Funaria hygrometrica. Systematic and Applied Microbiology 2011; 34: 482–486
c	Tani A, Sahin N. Methylobacteriumhaplocladii sp. nov. and Methylobacteriumbrachythecii sp. nov., isolated from bryophytes. International Journal of Systematic and Evolutionary Microbiology 2013; 63: 3287–3292.
d	Wang X, Sahr F, Xue T, Sun B. Methylobacterium salsuginis sp. nov., isolated from seawater. International Journal of Systematic and Evolutionary Microbiology 2007; 57: 1699–1703
e	Hying ZT, Miller TJ, Loh CY, Bazurto JV. Glycine betaine metabolism is enabled in Methylorubrum extorquens PA1 by alterations to dimethylglycine dehydrogenase. Applied and Environmental Microbiology 2024; 90: e02090-23
f	Delaney NF, Kaczmarek ME, Ward LM, Swanson PK, Lee M-C, Marx CJ. Development of an Optimized Medium, Strain and High-Throughput Culturing Methods for Methylobacterium extorquens. PLoS One 2013; 8: e62957.
g	Aslam Z, Lee CS, Kim K-H, Im W-T, Ten LN, Lee S-T. Methylobacterium jeotgali sp. nov., a non-pigmented, facultatively methylotrophic bacterium isolated from jeotgal, a traditional Korean fermented seafood. International Journal of Systematic and Evolutionary Microbiology 2007; 57: 566–571.
h	Wellner S, Lodders N, Glaeser SP, Kämpfer P. Methylobacteriumtrifolii sp. nov. and Methylobacteriumthuringiense sp. nov., methanol-utilizing, pink-pigmented bacteria isolated from leaf surfaces. International Journal of Systematic and Evolutionary Microbiology 2013; 63: 2690–2699
i	Kato Y, Asahara M, Goto K, Kasai H, Yokota A. Methylobacterium persicinum sp. nov., Methylobacterium komagatae sp. nov., Methylobacterium brachiatum sp. nov., Methylobacterium tardum sp. nov. and Methylobacterium gregans sp. nov., isolated from freshwater
j	Madhaiyan M, Poonguzhali S, Senthilkumar M, Lee J-S, Lee K-C. Methylobacterium gossipiicola sp. nov., a pink-pigmented, facultatively methylotrophic bacterium isolated from the cotton phyllosphere.
k	Idris R, Kuffner M, Bodrossy L, Puschenreiter M, Monchy S, Wenzel WW, et al. Characterization of Ni-tolerant methylobacteria associated with the hyperaccumulating plant Thlaspi goesingense and description of Methylobacterium goesingense sp. nov. Systematic and Applied Microbiology 2006; 29: 634–644
l	Hoppe T, Peters K, Schmidt F. Methylobacterium bullatum sp. nov., a methylotrophic bacterium isolated from Funaria hygrometrica. Systematic and Applied Microbiology 2011; 34: 482–486
m	Gallego V, García MT, Ventosa A. Methylobacterium isbiliense sp. nov., isolated from the drinking water system of Sevilla, Spain. International Journal of Systematic and Evolutionary Microbiology 2005; 55: 2333–2337.
n	Tani A, Sahin N, Kimbara K. 2012. Methylobacterium gnaphalii sp. nov., isolated from leaves of Gnaphalium spicatum. International Journal of Systematic and Evolutionary Microbiology 62:2602–2607.
o	Schauer S, Kämpfer P, Wellner S, Spröer C, Kutschera U. 2011. Methylobacterium marchantiae sp. nov., a pink-pigmented, facultatively methylotrophic bacterium isolated from the thallus of a liverwort. International Journal of Systematic and Evolutionary Microbiology 61:870–876
p	Tani A, Sahin N, Kimbara K. 2012. Methylobacterium oxalidis sp. nov., isolated from leaves of Oxalis corniculata. International Journal of Systematic and Evolutionary Microbiology 62:1647–1652.
q	Madhaiyan M, Poonguzhali S. 2014. Methylobacterium pseudosasicola sp. nov. and Methylobacterium phyllostachyos sp. nov., isolated from bamboo leaf surfaces. International Journal of Systematic and Evolutionary Microbiology 64:2376–2384.
r	Weon H-Y, Kim B-Y, Joa J-H, Son J-A, Song M-H, Kwon S-W, Go S-J, Yoon S-H. 2008. Methylobacterium iners sp. nov. and Methylobacterium aerolatum sp. nov., isolated from air samples in Korea. International Journal of Systematic and Evolutionary Microbiology 58:93–96.
s	Tani A, Sahin N. 2013. Methylobacteriumhaplocladii sp. nov. and Methylobacteriumbrachythecii sp. nov., isolated from bryophytes. International Journal of Systematic and Evolutionary Microbiology 63:3287–3292.
t	Kim J, Chhetri G, Kim I, Kim MK, Seo T. 2020. Methylobacterium durans sp. nov., a radiation-resistant bacterium isolated from gamma ray-irradiated soil. Antonie Van Leeuwenhoek 113:211–220.
u	Urakami T, Araki H, Suzuki K-I, Komagata K. 1993. Further Studies of the Genus Methylobacterium and Description of Methylobacterium aminovorans sp. nov. International Journal of Systematic and Evolutionary Microbiology 43:504–513.
v	Park C, Lee YS, Park S, Park W. 2018. Methylobacterium currus sp. nov., isolated from a car air conditioning system. International Journal of Systematic and Evolutionary Microbiology 68:3621–3626.
w	Feng G-D, Chen W, Zhang X-J, Zhang J, Wang S-N, Zhu H. 2020. Methylobacterium nonmethylotrophicum sp. nov., isolated from tungsten mine tailing. International Journal of Systematic and Evolutionary Microbiology 70:2867–2872.
x	Kim J, Chhetri G, Kim I, Kim H, Kim MK, Seo T. 2019. Methylobacterium terrae sp. nov., a radiation-resistant bacterium isolated from gamma ray-irradiated soil. J Microbiol 57:959–966.
y	Madhaiyan M, Poonguzhali S, Senthilkumar M, Sundaram SP, Sa T. 2009. Nodulation and plant-growth promotion by methylotrophic bacteria isolated from tropical legumes. Microbiological Research 164:114–120.
